# Supplementary material for: Patient-individual cancer cell lines and tissue analysis delivers no evidence of sequences from DNA viruses in colorectal cancer cells
Source: BMC Gastroenterol. 2020 Aug 6;20:260. doi: 10.1186/s12876-020-01404-x (PMC7409650; doi:10.1186/s12876-020-01404-x)
Supplement: Supplementary file 1 — Additional file 1. [file 12876_2020_1404_MOESM1_ESM.zip]

Archive with 5 entries (5 files):
- Figure 5_uncroppedR3.tif
- Figure 4_uncroppedR3.Tif
- Figure 3_uncroppedR3.Tif
- Figure 2_uncroppedR3.Tif
- Figure 1_uncroppedR3.Tif
